# Supplementary material for: Structural mechanism of strand exchange by the RAD51 filament
Source: eLife. 2025 Aug 18;14:RP107114. doi: 10.7554/eLife.107114 (PMC12360782; doi:10.7554/eLife.107114)
Supplement: Figure 1—figure supplement 1—source data 1. [file elife-107114-fig1-figsupp1-data1.zip]

Archive with 10 entries (9 files):
- Figure 1-figure supplement 1-source data 1/
- __MACOSX/._Figure 1-figure supplement 1-source data 1
- Figure 1-figure supplement 1-source data 1/Figure 1-figure supplement 1B [Cy3].tif
- __MACOSX/Figure 1-figure supplement 1-source data 1/._Figure 1-figure supplement 1B [Cy3].tif
- Figure 1-figure supplement 1-source data 1/Figure 1-figure supplement 1C [Cy3].tif
- __MACOSX/Figure 1-figure supplement 1-source data 1/._Figure 1-figure supplement 1C [Cy3].tif
- Figure 1-figure supplement 1-source data 1/Figure 1-figure supplement 1B [Cy5].tif
- __MACOSX/Figure 1-figure supplement 1-source data 1/._Figure 1-figure supplement 1B [Cy5].tif
- Figure 1-figure supplement 1-source data 1/Figure 1-figure supplement 1C [SYBR Gold].tif
- __MACOSX/Figure 1-figure supplement 1-source data 1/._Figure 1-figure supplement 1C [SYBR Gold].tif
