# Supplementary material for: Structural mechanism of strand exchange by the RAD51 filament
Source: eLife. 2025 Aug 18;14:RP107114. doi: 10.7554/eLife.107114 (PMC12360782; doi:10.7554/eLife.107114)
Supplement: Figure 5—figure supplement 1—source data 1. [file elife-107114-fig5-figsupp1-data1.zip]

Archive with 12 entries (11 files):
- Figure 5-figure supplement 1-source data 1/
- __MACOSX/._Figure 5-figure supplement 1-source data 1
- Figure 5-figure supplement 1-source data 1/EMSA ssDNA (F279, 304,306,313) [FAM].tif
- __MACOSX/Figure 5-figure supplement 1-source data 1/._EMSA ssDNA (F279, 304,306,313) [FAM].tif
- Figure 5-figure supplement 1-source data 1/EMSA dsDNA (WT, 64,39-40,70-73) [FAM].tif
- __MACOSX/Figure 5-figure supplement 1-source data 1/._EMSA dsDNA (WT, 64,39-40,70-73) [FAM].tif
- Figure 5-figure supplement 1-source data 1/EMSA dsDNA (279, 304,306,313) [FAM].tif
- __MACOSX/Figure 5-figure supplement 1-source data 1/._EMSA dsDNA (279, 304,306,313) [FAM].tif
- Figure 5-figure supplement 1-source data 1/EMSA ds and ssDNA R303A [FAM].tif
- __MACOSX/Figure 5-figure supplement 1-source data 1/._EMSA ds and ssDNA R303A [FAM].tif
- Figure 5-figure supplement 1-source data 1/EMSA ssDNA (WT, 64,39-40,70-73) [FAM].tif
- __MACOSX/Figure 5-figure supplement 1-source data 1/._EMSA ssDNA (WT, 64,39-40,70-73) [FAM].tif
