# Supplementary material for: Structural mechanism of strand exchange by the RAD51 filament
Source: eLife. 2025 Aug 18;14:RP107114. doi: 10.7554/eLife.107114 (PMC12360782; doi:10.7554/eLife.107114)
Supplement: Figure 5—figure supplement 1—source data 2. [file elife-107114-fig5-figsupp1-data2.zip]

Archive with 10 entries (9 files):
- Figure 5-figure supplement 1-source data 2/
- __MACOSX/._Figure 5-figure supplement 1-source data 2
- Figure 5-figure supplement 1-source data 2/.DS_Store
- __MACOSX/Figure 5-figure supplement 1-source data 2/._.DS_Store
- Figure 5-figure supplement 1-source data 2/RAD51mutants_dsDNAbinding.pdf
- __MACOSX/Figure 5-figure supplement 1-source data 2/._RAD51mutants_dsDNAbinding.pdf
- Figure 5-figure supplement 1-source data 2/RAD51mutants_ssDNAbinding.pdf
- __MACOSX/Figure 5-figure supplement 1-source data 2/._RAD51mutants_ssDNAbinding.pdf
- Figure 5-figure supplement 1-source data 2/RAD51-R303A_ss-dsDNAbinding.pdf
- __MACOSX/Figure 5-figure supplement 1-source data 2/._RAD51-R303A_ss-dsDNAbinding.pdf
